# Supplementary material for: Performance of Cu/ZnO Nanosheets on Electrospun Al2O3 Nanofibers in CO2 Catalytic Hydrogenation to Methanol and Dimethyl Ether
Source: Nanomaterials (Basel). 2023 Feb 5;13(4):635. doi: 10.3390/nano13040635 (PMC9967565; doi:10.3390/nano13040635)
Supplement: Supplementary file 1 [file nanomaterials-13-00635-s001.zip]

Archive with 1 entries (1 files):
- nanomaterials-2202003-supplementary.pdf
